# Supplementary material for: Identification of Pathogenic and Opportunistic Yeasts in Pigeon Excreta by MALDI-TOF Mass Spectrometry and Their Prevalence in Chon Buri Province, Thailand
Source: Int J Environ Res Public Health. 2023 Feb 11;20(4):3191. doi: 10.3390/ijerph20043191 (PMC9967633; doi:10.3390/ijerph20043191)
Supplement: Supplementary file 1 [file ijerph-20-03191-s001.zip]

Archive with 1 entries (1 files):
- ijerph-2041665-supplementary.pdf
